# Supplementary material for: Gene expression dynamics of natural assemblages of heterotrophic flagellates during bacterivory
Source: Microbiome. 2023 Jun 15;11:134. doi: 10.1186/s40168-023-01571-5 (PMC10268365; doi:10.1186/s40168-023-01571-5)
Supplement: Supplementary file 3 — Additional file 2: Table S1. List of the 359 most expressed genes (KO, KEGG Orthologs) in “growth” samples and general gene expression statistics associated. [file 40168_2023_1571_MOESM2_ESM.xlsx]

## Sheet: tableS2
Table S1. List of the 359 most expressed genes (KO, KEGG Orthologs) in “growth” samples and general gene expression statistics associated.
KEGG ko	KO description	Main category	Mean TPM				Number of transcripts	Housekeeping
			Mar18	Jul17	Sep20	Nov18
ko:K00933	creatine kinase	Amino acid metabolism	1422.48	1307.76	678.112	1660.15	652	No
ko:K00799	glutathione S-transferase	Amino acid metabolism	552.353	590.675	392.366	693.496	641	No
ko:K19199	histone-lysine N-methyltransferase SETD3	Amino acid metabolism	193.367	374.699	600.092	247.599	227	No
ko:K01802	peptidylprolyl isomerase	Amino acid metabolism	2548.84	2570.78	1859.3	3267.94	1833	No
ko:K08286	protein-serine/threonine kinase	Amino acid metabolism	69.2697	247.461	572.554	100.842	275	No
ko:K00789	S-adenosylmethionine synthetase	Amino acid metabolism	2004.72	2427.43	555.974	1167.77	1244	Yes
ko:K01008	selenide, water dikinase	Amino acid metabolism	370.533	357.252	779.819	342.84	214	No
ko:K00474	trimethyllysine dioxygenase	Amino acid metabolism	160.523	59.2611	46.3324	850.428	95	No
ko:K00453	tryptophan 2,3-dioxygenase	Amino acid metabolism	683.568	228.769	433.035	1764.34	352	No
ko:K01674	carbonic anhydrase	Carbohydrate metabolism	47.4507	77.9738	513.593	11.9809	62	No
ko:K01623	fructose-bisphosphate aldolase, class I	Carbohydrate metabolism	520.326	328.855	189.684	264.772	507	No
ko:K01624	fructose-bisphosphate aldolase, class II	Carbohydrate metabolism	1284.13	526.236	293.038	300.35	607	No
ko:K10046	GDP-D-mannose 3', 5'-epimerase	Carbohydrate metabolism	216.348	502.358	1047.07	216.054	247	No
ko:K00134	glyceraldehyde 3-phosphate dehydrogenase	Carbohydrate metabolism	1987.29	2098.08	674.533	620.975	1344	Yes
ko:K00015	glyoxylate reductase	Carbohydrate metabolism	139.381	65.4466	42.705	838.59	74	No
ko:K00844	hexokinase	Carbohydrate metabolism	231.134	394.26	339.429	509.379	161	No
ko:K01000	phospho-N-acetylmuramoyl-pentapeptide-transferase	Carbohydrate metabolism	806.496	64.6058	40.9519	373.532	141	No
ko:K01807	ribose 5-phosphate isomerase A	Carbohydrate metabolism	898.201	307.619	1406.21	2237	307	No
ko:K00615	transketolase	Carbohydrate metabolism	820.271	1009.89	302.999	269.569	616	No
ko:K00700	1,4-alpha-glucan branching enzyme	CAZy enzymes	94.0606	515.955	93.681	108.63	103	No
ko:K03927	carboxylesterase 2	CAZy enzymes	1432.7	1509.26	251.114	700.565	777	No
ko:K19357	cellulase	CAZy enzymes	57.3488	39.1874	537.472	35.7579	162	No
ko:K01225	cellulose 1,4-beta-cellobiosidase	CAZy enzymes	108.016	135.473	638.356	177.398	441	No
ko:K01183	chitinase	CAZy enzymes	738.371	500.627	404.542	223.289	199	No
ko:K07151	dolichyl-diphosphooligosaccharide---protein glycosyltransferase	CAZy enzymes	1430.43	1646.15	1904.96	2725.11	780	No
ko:K12373	hexosaminidase	CAZy enzymes	229.401	438.342	513.13	217.612	366	No
ko:K20782	hydroxyproline O-arabinosyltransferase	CAZy enzymes	2189.3	682.767	172.767	100.908	109	No
ko:K00516	lytic starch monooxygenase	CAZy enzymes	485.175	1547.63	2183.58	397.792	1092	No
ko:K13379	reversibly glycosylated polypeptide / UDP-arabinopyranose mutase	CAZy enzymes	999.231	590.146	1022.82	1063.33	192	No
ko:K15920	xylan 1,4-beta-xylosidase	CAZy enzymes	143.241	709.918	553.74	106.697	357	No
ko:K16465	centrin-1	Chromosome and associated proteins	14016.1	4153.4	1447.8	3608.39	1788	Yes
ko:K10840	centrin-2	Chromosome and associated proteins	6372.39	1214.1	172.879	1102.8	355	Yes
ko:K16466	centrin-3	Chromosome and associated proteins	1435.11	585.405	378.809	503.589	433	Yes
ko:K11273	chromosome transmission fidelity protein 1	Chromosome and associated proteins	1765.49	440.08	364.442	1959.64	324	No
ko:K11275	histone H1/5	Chromosome and associated proteins	413.653	623.816	1348.58	890.767	209	No
ko:K11251	histone H2A	Chromosome and associated proteins	886.201	1288.9	502.695	1043.79	561	No
ko:K11252	histone H2B	Chromosome and associated proteins	387.014	511.092	304.12	815.815	293	No
ko:K11253	histone H3	Chromosome and associated proteins	782.053	1702.22	1092.38	1079.3	635	No
ko:K11254	histone H4	Chromosome and associated proteins	388.125	585.736	276.994	746.166	342	Yes
ko:K11493	regulator of chromosome condensation	Chromosome and associated proteins	1156.17	159.53	227.512	167.051	198	No
ko:K06674	structural maintenance of chromosome 2	Chromosome and associated proteins	1143.05	682.077	386.134	966.834	473	No
ko:K11649	SWI/SNF related-matrix-associated actin-dependent regulator of chromatin subfamily C	Chromosome and associated proteins	353.205	441.898	1238.33	2389.47	174	No
ko:K05692	actin beta/gamma 1	Cytoskeleton proteins	11016.2	16051.1	13560.1	19032	2503	Yes
ko:K10355	actin, other eukaryote	Cytoskeleton proteins	6474.66	5345.4	5553.62	13183.9	1425	Yes
ko:K10408	dynein heavy chain, axonemal	Cytoskeleton proteins	2529.71	2073.16	2995.74	2159.62	6302	Yes
ko:K10418	dynein light chain LC8-type	Cytoskeleton proteins	873.408	935.772	585.049	1635.57	712	No
ko:K04437	filamin	Cytoskeleton proteins	26.7756	92.5596	682.178	78.5199	116	No
ko:K10394	kinesin family member 3A	Cytoskeleton proteins	1796.24	477.237	394.783	2020.22	407	No
ko:K07611	lamin B	Cytoskeleton proteins	902.95	150.083	1140.71	1425.89	158	No
ko:K06990	MEMO1 family protein	Cytoskeleton proteins	429.594	481.64	796.439	748.368	190	No
ko:K10388	plectin	Cytoskeleton proteins	864.567	56.4116	86.7148	1820.59	112	No
ko:K17338	receptor expression-enhancing protein 1/2/3/4	Cytoskeleton proteins	399.865	335.718	807.611	329.319	181	No
ko:K07374	tubulin alpha	Cytoskeleton proteins	30408	26927	30914.8	39614.1	4475	Yes
ko:K07375	tubulin beta	Cytoskeleton proteins	30158.6	23822.3	24251.1	45702.5	3962	Yes
ko:K08738	cytochrome c	Energy metabolism	1027.4	849.044	6393.09	1383.89	536	Yes
ko:K18561	FAD-dependent fumarate reductase	Energy metabolism	336.765	580.967	140.649	142.1	505	No
ko:K00026	malate dehydrogenase	Energy metabolism	532.874	698.831	529.559	325.37	559	No
ko:K03955	NADH dehydrogenase (ubiquinone) 1 alpha/beta subcomplex 1	Energy metabolism	337.637	223.002	145.681	907.499	297	No
ko:K00236	succinate dehydrogenase (ubiquinone) cytochrome b560 subunit	Energy metabolism	121.949	56.4388	521.674	270.938	141	No
ko:K00413	ubiquinol-cytochrome c reductase cytochrome c1 subunit	Energy metabolism	356.772	280.754	629.985	350.206	286	No
ko:K10071	C-type lectin domain family 2 member B	Extracellular sensing and signalling	0	1383.2	0.551598	0	3	No
ko:K10072	C-type lectin domain family 2 member D	Extracellular sensing and signalling	0	1383.2	0.551598	0	3	No
ko:K06479	CD48 antigen	Extracellular sensing and signalling	139.381	59.2611	38.346	838.217	70	No
ko:K04000	complement component 9	Extracellular sensing and signalling	576.155	10.4357	14.1286	5.00636	13	No
ko:K10104	ficolin	Extracellular sensing and signalling	21.7462	831.759	114.394	19.6109	23	No
ko:K06468	low affinity immunoglobulin epsilon Fc receptor	Extracellular sensing and signalling	3.62275	1385.59	0.221011	0	8	No
ko:K04324	Mas-related G-protein coupled receptor MRG	Extracellular sensing and signalling	872.473	304.316	215.474	573.924	192	No
ko:K17284	perilipin-2	Extracellular sensing and signalling	900.118	150.083	1140.71	1423.39	156	No
ko:K06572	plexin C	Extracellular sensing and signalling	1.45802	23.0221	624.347	8.0571	39	No
ko:K16669	protocadherin Fat 4	Extracellular sensing and signalling	368.071	305.578	635.915	196.409	307	No
ko:K17086	transmembrane 9 superfamily member 2/4	Extracellular sensing and signalling	641.399	379.18	656.37	460.261	584	No
ko:K04832	acid-sensing ion channel 5	Ion channels	685.055	229.913	441.592	1765.61	357	No
ko:K04805	nicotinic acetylcholine receptor alpha-3	Ion channels	420.783	474.209	771.353	745.691	170	No
ko:K15040	voltage-dependent anion channel protein 2	Ion channels	235.477	287.363	195.191	554.149	181	No
ko:K08242	24-methylenesterol C-methyltransferase	Lipid metabolism	105.706	268.068	580.57	61.7242	73	No
ko:K11262	acetyl-CoA carboxylase / biotin carboxylase 1	Lipid metabolism	316.525	528.656	582.062	315.381	753	No
ko:K21737	acyl-lipid Delta6-acetylenase / acyl-lipid (9-3)-desaturase	Lipid metabolism	155.502	238.674	603.523	325.815	259	No
ko:K15013	long-chain-fatty-acid--CoA ligase ACSBG	Lipid metabolism	329.106	352.472	619.403	259.583	382	No
ko:K05288	phosphatidylinositol glycan, class O	Lipid metabolism	518.959	377.343	1226.03	1235.36	262	No
ko:K07937	ADP-ribosylation factor 1	Membrane trafficking	1117.38	1243.62	693.32	2026.76	974	No
ko:K07939	ADP-ribosylation factor 4	Membrane trafficking	36.9089	539.335	28.7273	23.7255	66	No
ko:K17593	ankyrin repeat domain-containing protein 42	Membrane trafficking	456.463	490.224	775.339	758.922	190	No
ko:K21442	ankyrin repeat domain-containing protein 54	Membrane trafficking	1426.26	821.663	759.744	1857.32	287	No
ko:K07977	Arf/Sar family, other	Membrane trafficking	883.379	1482.6	659.497	2054.29	810	No
ko:K21997	autophagy-related protein 19/34	Membrane trafficking	67.0395	67.0409	24.1819	818.782	89	No
ko:K19933	calcium-dependent secretion activator	Membrane trafficking	379.407	225.85	507.332	378.056	140	No
ko:K05765	cofilin	Membrane trafficking	485.756	854.607	217.374	1024.32	328	No
ko:K17697	dedicator of cytokinesis protein 4	Membrane trafficking	339.439	411.995	1228.43	2383.87	150	No
ko:K17065	dynamin 1-like protein	Membrane trafficking	589.678	331.201	332.617	938.972	256	No
ko:K20365	endoplasmic reticulum-Golgi intermediate compartment protein 1	Membrane trafficking	654.246	365.413	324.898	1863.51	412	No
ko:K10949	ER lumen protein retaining receptor	Membrane trafficking	441.267	1056.19	470.904	311.338	488	No
ko:K08341	GABA(A) receptor-associated protein	Membrane trafficking	669.492	469.388	236.437	373.429	491	No
ko:K18061	myotubularin-related protein 5/13	Membrane trafficking	1286.34	559.993	191.91	1907.78	193	No
ko:K18739	protein bicaudal D	Membrane trafficking	1104.86	604.77	1020.6	1078.52	200	No
ko:K20068	RalBP1-associated Eps domain-containing protein	Membrane trafficking	326.035	325.552	1019.33	236.938	139	No
ko:K08267	rapamycin-insensitive companion of mTOR	Membrane trafficking	151.686	62.395	88.9814	845.626	94	No
ko:K08053	Ras GTPase-activating protein 2	Membrane trafficking	1284.44	540.244	139.271	1887.69	177	No
ko:K04392	Ras-related C3 botulinum toxin substrate 1	Membrane trafficking	348.989	651.054	421.002	643.445	345	No
ko:K07861	Ras-related C3 botulinum toxin substrate 3	Membrane trafficking	26.4302	506.919	31.2402	83.635	108	No
ko:K07874	Ras-related protein Rab-1A	Membrane trafficking	609.585	663.234	260.628	752.475	629	No
ko:K07901	Ras-related protein Rab-8A	Membrane trafficking	296.264	241.386	703.83	387.86	318	No
ko:K20168	TBC1 domain family member 15	Membrane trafficking	161.764	106.188	102.688	626.221	163	No
ko:K20301	trafficking protein particle complex subunit 2	Membrane trafficking	220.246	66.0032	74.2886	752.93	103	No
ko:K20184	vacuolar protein sorting-associated protein 41	Membrane trafficking	632.524	914.633	572.446	2120.52	277	No
ko:K21248	vacuole membrane protein 1	Membrane trafficking	512.824	274.97	115.694	504.122	159	No
ko:K20241	WD repeat-containing protein 44	Membrane trafficking	120.596	158.982	773.661	420.352	133	No
ko:K01662	1-deoxy-D-xylulose-5-phosphate synthase	Metabolism of cofactors and vitamins	572.339	915.964	235.511	198.705	446	No
ko:K03644	lipoyl synthase	Metabolism of cofactors and vitamins	1175.69	229.64	378.44	2184.36	343	No
ko:K03403	magnesium chelatase subunit H	Metabolism of cofactors and vitamins	511.315	150.059	106.259	78.0532	346	No
ko:K18914	adrenodoxin-NADP+ reductase	Mitochondrial proteins	664.553	297.551	384.383	778.529	193	No
ko:K01412	mitochondrial-processing peptidase subunit alpha	Mitochondrial proteins	1236.58	553.733	667.013	1005.77	405	No
ko:K17785	mitofilin	Mitochondrial proteins	90.4242	185.246	501.747	111.021	127	No
ko:K13998	dihydrofolate reductase / thymidylate synthase	Nucleotide metabolism	527.42	311.942	218.872	1810.75	292	No
ko:K00940	nucleoside-diphosphate kinase	Nucleotide metabolism	443.542	491.379	626.601	498.991	417	No
ko:K00390	phosphoadenosine phosphosulfate reductase	Nucleotide metabolism	157.038	588.601	25.3195	49.2314	148	No
ko:K22390	acid phosphatase type 7	Other hydrolases	458.775	352.427	527.742	464.165	580	No
ko:K01054	acylglycerol lipase	Other hydrolases	349.285	425.321	1238.8	2408.15	202	No
ko:K01509	adenosinetriphosphatase	Other hydrolases	102.424	242.037	501.981	132.575	221	No
ko:K01251	adenosylhomocysteinase	Other hydrolases	2872.18	2257.76	379.498	1707.86	1243	No
ko:K07407	alpha-galactosidase	Other hydrolases	280.431	813.187	1372.3	237.918	608	No
ko:K01135	arylsulfatase B	Other hydrolases	64.4852	344.634	679.06	29.9512	233	No
ko:K12375	arylsulfatase I/J	Other hydrolases	70.4206	441.195	810.214	42.8752	277	No
ko:K01192	beta-mannosidase	Other hydrolases	887.303	661.706	715.509	325.978	674	No
ko:K01137	N-acetylglucosamine-6-sulfatase	Other hydrolases	100.973	448.056	1167.47	97.1675	324	No
ko:K19882	O-palmitoleoyl-L-serine hydrolase	Other hydrolases	112.114	409.097	876.127	98.17	363	No
ko:K01074	palmitoyl-protein thioesterase	Other hydrolases	271.057	553.789	1365.31	126.783	236	No
ko:K13022	carboxypeptidase Z	Peptidases	900.118	157.944	1140.71	1423.39	158	No
ko:K13289	cathepsin A (carboxypeptidase C)	Peptidases	977.512	554.452	1143.14	1244.14	671	No
ko:K01363	cathepsin B	Peptidases	5008.2	5116.89	10416.7	3064.89	1983	No
ko:K01379	cathepsin D	Peptidases	1479.08	2326.05	1778.99	620.104	927	No
ko:K01382	cathepsin E	Peptidases	679.849	877.695	542.786	401.665	469	No
ko:K01373	cathepsin F	Peptidases	893.575	424.33	887.948	2120.76	708	No
ko:K01366	cathepsin H	Peptidases	4277.04	4808	6275.88	2886.35	1525	No
ko:K01371	cathepsin K	Peptidases	900.559	1591.58	11633.2	852.096	603	No
ko:K01365	cathepsin L	Peptidases	7741.26	8231.32	21682.9	11669.3	3422	No
ko:K01374	cathepsin O	Peptidases	685.055	229.913	441.592	1765.61	357	No
ko:K08568	cathepsin X	Peptidases	5217.58	5856.58	7061.28	3770.95	2026	No
ko:K16292	KDEL-tailed cysteine endopeptidase	Peptidases	286.278	59.4257	52.097	1921.99	158	No
ko:K01369	legumain	Peptidases	361.831	208.927	1473.49	241.792	223	No
ko:K08245	phytepsin	Peptidases	163.789	980.784	482.41	27.6039	105	No
ko:K01381	saccharopepsin	Peptidases	975.91	892.62	633.295	428.488	403	No
ko:K16296	serine carboxypeptidase-like clade I	Peptidases	678.115	551.209	1018.39	982.768	601	No
ko:K16297	serine carboxypeptidase-like clade II	Peptidases	406.003	268.117	631.617	654.017	284	No
ko:K01279	tripeptidyl-peptidase I	Peptidases	1606.29	1719.41	4960.31	797.272	1026	No
ko:K09645	vitellogenic carboxypeptidase-like protein	Peptidases	547.495	431.486	451.536	601.219	434	No
ko:K16290	xylem cysteine proteinase	Peptidases	588.599	1764.8	12416.9	501.248	523	No
ko:K02641	ferredoxin--NADP+ reductase	Photosynthesis proteins	1055.45	641.244	283.901	183.752	513	No
ko:K08907	light-harvesting complex I chlorophyll a/b binding protein 1	Photosynthesis proteins	622.02	968.11	183.958	151.808	764	No
ko:K08908	light-harvesting complex I chlorophyll a/b binding protein 2	Photosynthesis proteins	559.136	195.858	32.6455	135.328	272	No
ko:K08912	light-harvesting complex II chlorophyll a/b binding protein 1	Photosynthesis proteins	805.798	173.105	55.4399	52.5075	314	No
ko:K08913	light-harvesting complex II chlorophyll a/b binding protein 2	Photosynthesis proteins	805.798	172.863	55.3895	45.889	302	No
ko:K01602	ribulose-bisphosphate carboxylase small chain	Photosynthesis proteins	878.947	458.464	98.4471	38.6582	125	No
ko:K04532	amyloid beta precursor protein binding protein 1	Protein processing	681.902	741.378	1019.92	747.376	269	No
ko:K08057	calreticulin	Protein processing	924.05	2632.3	4605.52	995.284	778	No
ko:K10098	calreticulin 3	Protein processing	355.087	633.242	4009.64	565.298	339	No
ko:K12581	CCR4-NOT transcription complex subunit 7/8	Protein processing	163.401	446.642	903.411	185.55	207	No
ko:K03798	cell division protease FtsH	Protein processing	523.284	275.863	195.556	119.695	434	No
ko:K04077	chaperonin GroEL	Protein processing	547.269	344.212	180.292	444.154	389	No
ko:K17495	CUB and sushi domain-containing protein	Protein processing	329.764	524.285	478.388	238.161	390	No
ko:K17822	DCN1-like protein 1/2	Protein processing	462.433	502.141	785.764	830.936	238	No
ko:K09503	DnaJ homolog subfamily A member 2	Protein processing	934.882	967.535	1044.54	1230.48	587	No
ko:K22377	E3 ubiquitin-protein ligase listerin	Protein processing	836.678	629.019	1400.15	1953.89	175	Yes
ko:K15708	E3 ubiquitin-protein ligase RNF180	Protein processing	597.184	584.243	270.847	1001.56	186	Yes
ko:K09577	FK506-binding protein 14	Protein processing	312.331	122.469	618.849	178.13	126	No
ko:K03773	FKBP-type peptidyl-prolyl cis-trans isomerase FklB	Protein processing	266.509	312.344	356.126	521.371	270	No
ko:K03283	heat shock 70kDa protein 1/2/6/8	Protein processing	5951.39	5440.28	2554.06	3446.57	2810	No
ko:K09490	heat shock 70kDa protein 5	Protein processing	5334.95	3632.69	3483.18	1436.71	1592	No
ko:K09487	heat shock protein 90kDa beta	Protein processing	1311.16	1434.43	670.306	1169.92	765	Yes
ko:K04043	molecular chaperone DnaK	Protein processing	346.852	229.905	586.339	463.556	261	Yes
ko:K04079	molecular chaperone HtpG	Protein processing	4325.2	4380.24	1473.67	3271.59	2206	Yes
ko:K03626	nascent polypeptide-associated complex subunit alpha	Protein processing	948.431	291.436	213.273	553.665	335	No
ko:K01527	nascent polypeptide-associated complex subunit beta	Protein processing	960.479	550.201	213.946	1594.5	319	No
ko:K17987	next to BRCA1 gene 1 protein	Protein processing	246.332	560.818	96.65	923.554	272	No
ko:K03768	peptidyl-prolyl cis-trans isomerase B (cyclophilin B)	Protein processing	435.19	536.711	124.483	174.609	215	Yes
ko:K09565	peptidyl-prolyl isomerase F (cyclophilin D)	Protein processing	690.194	1024.89	735.792	615.224	419	No
ko:K13050	proprotein convertase subtilisin/kexin type 9	Protein processing	30.0838	1.68236	11.1869	760.304	11	No
ko:K09580	protein disulfide-isomerase A1	Protein processing	1053.79	1415.76	2933.33	1367.33	695	No
ko:K09584	protein disulfide-isomerase A6	Protein processing	2977.3	3579.69	2372.68	2254.5	1096	No
ko:K10956	protein transport protein SEC61 subunit alpha	Protein processing	1031.98	437.909	618.919	530.234	408	No
ko:K03094	S-phase kinase-associated protein 1	Protein processing	379.462	606.215	206.191	343.057	394	No
ko:K10523	speckle-type POZ protein	Protein processing	543.03	333.741	256.323	1629.31	317	No
ko:K09499	T-complex protein 1 subunit eta	Protein processing	164.591	716.922	98.4073	151.887	265	No
ko:K09500	T-complex protein 1 subunit theta	Protein processing	134.318	503.284	135.46	325.345	317	No
ko:K03671	thioredoxin 1	Protein processing	598.984	678.521	505.183	658.043	679	No
ko:K13984	thioredoxin domain-containing protein 5	Protein processing	2634.1	2100.07	2156.03	1731.42	857	No
ko:K13525	transitional endoplasmic reticulum ATPase	Protein processing	564.529	798.047	330.864	428.156	789	No
ko:K04551	ubiquitin B	Protein processing	1761.08	3449.96	1163.89	4943.32	467	Yes
ko:K08770	ubiquitin C	Protein processing	9755.8	20949.9	14436	16680.4	2543	Yes
ko:K06689	ubiquitin-conjugating enzyme E2 D	Protein processing	478.055	666.728	324.56	1549.54	468	No
ko:K12158	ubiquitin-like protein Nedd8	Protein processing	870.796	9572.38	3080.36	545.377	214	No
ko:K06630	14-3-3 protein epsilon	Replication and repair	941.052	983.804	538.36	1544.05	898	No
ko:K10886	DNA-repair protein XRCC4	Replication and repair	1153.57	631.862	355.527	1970.6	316	No
ko:K15076	elongin-A	Replication and repair	434.041	137.466	80.6874	1461.21	156	No
ko:K04802	proliferating cell nuclear antigen	Replication and repair	552.729	403.188	738.942	355.434	338	No
ko:K10755	replication factor C subunit 2/4	Replication and repair	957.74	658.127	601.059	1579.3	275	No
ko:K11131	H/ACA ribonucleoprotein complex subunit 4	Ribosome	957.428	218.232	156.859	1931.32	248	No
ko:K20221	importin-4	Ribosome	538.313	291.59	265.603	984.502	150	No
ko:K02865	large subunit ribosomal protein L10Ae	Ribosome	1937.48	1056.52	1373.74	1436.89	508	Yes
ko:K02866	large subunit ribosomal protein L10e	Ribosome	2303.01	2075.87	1381.97	3232	731	Yes
ko:K02868	large subunit ribosomal protein L11e	Ribosome	1504.46	714.67	425.29	2269.5	556	Yes
ko:K02870	large subunit ribosomal protein L12e	Ribosome	1305.41	1116.59	526.656	1721.77	523	Yes
ko:K02872	large subunit ribosomal protein L13Ae	Ribosome	2137.46	1253.71	522.608	1984.45	537	Yes
ko:K02873	large subunit ribosomal protein L13e	Ribosome	1989.6	1820.16	1013.83	2391.36	562	Yes
ko:K02875	large subunit ribosomal protein L14e	Ribosome	1018.16	750.708	898.33	1649.37	428	Yes
ko:K02877	large subunit ribosomal protein L15e	Ribosome	2045.51	1371.18	1082.89	2624.3	588	Yes
ko:K02880	large subunit ribosomal protein L17e	Ribosome	925.468	983.947	293.006	2254.75	475	Yes
ko:K02882	large subunit ribosomal protein L18Ae	Ribosome	1555.85	622.411	1165.16	1121.01	437	Yes
ko:K02883	large subunit ribosomal protein L18e	Ribosome	1921.87	1145.06	1211.05	2252.5	622	Yes
ko:K02885	large subunit ribosomal protein L19e	Ribosome	1893.18	1533.05	888.487	2243.04	604	Yes
ko:K02889	large subunit ribosomal protein L21e	Ribosome	1953.93	906.331	748.738	2553.2	547	Yes
ko:K02891	large subunit ribosomal protein L22e	Ribosome	1147.85	1333.08	728.115	1766.26	423	Yes
ko:K02893	large subunit ribosomal protein L23Ae	Ribosome	1442.16	1019.83	246.739	497.128	367	Yes
ko:K02894	large subunit ribosomal protein L23e	Ribosome	1685.36	654.904	1220.06	2077.89	558	Yes
ko:K02896	large subunit ribosomal protein L24e	Ribosome	1011.96	1021.86	547.271	585.954	514	Yes
ko:K02898	large subunit ribosomal protein L26e	Ribosome	1250.96	1280.53	1918.45	958.63	537	Yes
ko:K02900	large subunit ribosomal protein L27Ae	Ribosome	2493.7	1233.74	942.749	2616.46	630	Yes
ko:K02901	large subunit ribosomal protein L27e	Ribosome	1565.1	1165.18	1308.64	1623.59	490	Yes
ko:K02903	large subunit ribosomal protein L28e	Ribosome	1536.15	571.027	623.133	1711.67	304	Yes
ko:K02905	large subunit ribosomal protein L29e	Ribosome	436.417	515.764	1134.44	247.268	239	Yes
ko:K02908	large subunit ribosomal protein L30e	Ribosome	1590.19	1251.82	434.025	3066.91	511	Yes
ko:K02910	large subunit ribosomal protein L31e	Ribosome	1073.26	861.075	679.762	694.905	506	Yes
ko:K02912	large subunit ribosomal protein L32e	Ribosome	1174.5	1251.41	1365.26	1056.68	516	Yes
ko:K02915	large subunit ribosomal protein L34e	Ribosome	1622.05	1473.94	573.068	2616.72	533	Yes
ko:K02917	large subunit ribosomal protein L35Ae	Ribosome	1376.6	1149.28	798.099	1086.15	455	Yes
ko:K02918	large subunit ribosomal protein L35e	Ribosome	1836.43	1323.33	729.806	2446.02	474	Yes
ko:K02920	large subunit ribosomal protein L36e	Ribosome	943.946	1204.46	438.724	1470.71	479	Yes
ko:K02921	large subunit ribosomal protein L37Ae	Ribosome	986.714	776.879	1094.02	867.244	453	Yes
ko:K02922	large subunit ribosomal protein L37e	Ribosome	1330.6	828.666	625.817	1180.55	418	Yes
ko:K02923	large subunit ribosomal protein L38e	Ribosome	1219.31	803.555	339.974	1232.71	342	Yes
ko:K02925	large subunit ribosomal protein L3e	Ribosome	2073.56	1201.76	443.587	1076.83	666	Yes
ko:K02927	large subunit ribosomal protein L40e	Ribosome	2603.25	2661.44	1880.85	4324.77	730	Yes
ko:K02929	large subunit ribosomal protein L44e	Ribosome	1463.93	1228.31	1160.11	1768.09	476	Yes
ko:K02930	large subunit ribosomal protein L4e	Ribosome	1706.51	1175.92	397.514	1152.27	586	Yes
ko:K02932	large subunit ribosomal protein L5e	Ribosome	2159.01	1305.63	377.676	2507.93	625	Yes
ko:K02934	large subunit ribosomal protein L6e	Ribosome	1441.95	1032.62	864.237	2339.22	476	Yes
ko:K02936	large subunit ribosomal protein L7Ae	Ribosome	2028.14	991.15	1589.53	2900.83	643	Yes
ko:K02937	large subunit ribosomal protein L7e	Ribosome	1664.16	1245.33	1462.28	721.033	556	Yes
ko:K02938	large subunit ribosomal protein L8e	Ribosome	3294.08	1727.42	1360.7	4262.35	759	Yes
ko:K02940	large subunit ribosomal protein L9e	Ribosome	1758	1270.46	1389.43	1365.79	589	Yes
ko:K02941	large subunit ribosomal protein LP0	Ribosome	1482.72	962.819	434.533	2104.05	537	Yes
ko:K02942	large subunit ribosomal protein LP1	Ribosome	1335.5	880.812	552.416	1535.53	596	Yes
ko:K02943	large subunit ribosomal protein LP2	Ribosome	1727.69	705.299	1041.3	2219.36	655	Yes
ko:K14558	periodic tryptophan protein 2	Ribosome	58.7763	58.1246	556.421	60.2695	79	No
ko:K14855	ribosome assembly protein 4	Ribosome	56.3628	94.9446	653.536	74.1777	78	No
ko:K14842	ribosome biogenesis protein NSA2	Ribosome	1375.79	462.238	68.8094	252.425	212	Yes
ko:K02946	small subunit ribosomal protein S10	Ribosome	1116.92	134.08	90.5336	144.051	140	Yes
ko:K02947	small subunit ribosomal protein S10e	Ribosome	1731.5	678.961	193.519	2104.66	407	Yes
ko:K02949	small subunit ribosomal protein S11e	Ribosome	2218.68	1739.17	748.948	2012.07	510	Yes
ko:K02951	small subunit ribosomal protein S12e	Ribosome	1179.67	1075.02	1192.91	1617.25	479	Yes
ko:K02953	small subunit ribosomal protein S13e	Ribosome	1753.52	1831.75	1128.16	1107.44	510	Yes
ko:K02955	small subunit ribosomal protein S14e	Ribosome	1510.03	964.487	720.399	1490.47	618	Yes
ko:K02957	small subunit ribosomal protein S15Ae	Ribosome	1587.96	910.401	764.434	1012.7	476	Yes
ko:K02958	small subunit ribosomal protein S15e	Ribosome	1755.56	1043.71	348.473	2466.32	571	Yes
ko:K02960	small subunit ribosomal protein S16e	Ribosome	1121.76	613.898	1231.28	1421.74	479	Yes
ko:K02962	small subunit ribosomal protein S17e	Ribosome	1457.57	1056.02	451.612	1201.86	489	Yes
ko:K02964	small subunit ribosomal protein S18e	Ribosome	2304.2	998.169	1924.77	1579.99	578	Yes
ko:K02966	small subunit ribosomal protein S19e	Ribosome	1476.66	776.639	1161.34	2001.87	446	Yes
ko:K02969	small subunit ribosomal protein S20e	Ribosome	2014.48	807.408	631.102	1405.13	453	Yes
ko:K02971	small subunit ribosomal protein S21e	Ribosome	891.518	703.766	290.472	1271.94	450	Yes
ko:K02973	small subunit ribosomal protein S23e	Ribosome	1891.75	1345.96	1646.65	1692.71	636	Yes
ko:K02974	small subunit ribosomal protein S24e	Ribosome	1647.37	1470.4	1049.44	2344.85	576	Yes
ko:K02975	small subunit ribosomal protein S25e	Ribosome	1542.16	983.889	404.499	2168.76	540	Yes
ko:K02976	small subunit ribosomal protein S26e	Ribosome	1512.26	1925.35	1188.55	1347.57	526	Yes
ko:K02977	small subunit ribosomal protein S27Ae	Ribosome	5157.88	12181.6	9244.62	4875.28	1172	Yes
ko:K02978	small subunit ribosomal protein S27e	Ribosome	1724.6	1011.43	348.38	2097.79	444	Yes
ko:K02979	small subunit ribosomal protein S28e	Ribosome	1021.56	740.821	625.73	775.929	440	Yes
ko:K02980	small subunit ribosomal protein S29e	Ribosome	610.621	212.875	201.469	323.166	184	Yes
ko:K02981	small subunit ribosomal protein S2e	Ribosome	1962.28	917.887	331.396	2685.4	701	Yes
ko:K02983	small subunit ribosomal protein S30e	Ribosome	916.698	793.919	464.133	1311.93	349	Yes
ko:K02984	small subunit ribosomal protein S3Ae	Ribosome	3248.46	1109.73	1835.55	2892	703	Yes
ko:K02985	small subunit ribosomal protein S3e	Ribosome	1249.38	946.584	973.527	1588.11	530	Yes
ko:K02987	small subunit ribosomal protein S4e	Ribosome	1843.96	2253.47	2543.27	2463.11	761	Yes
ko:K02989	small subunit ribosomal protein S5e	Ribosome	2169.03	1040.93	966.185	1460.08	620	Yes
ko:K02991	small subunit ribosomal protein S6e	Ribosome	1927.36	1040.02	1549.6	2017.44	594	Yes
ko:K02993	small subunit ribosomal protein S7e	Ribosome	1757.09	1468.74	432.292	2527.58	501	Yes
ko:K02995	small subunit ribosomal protein S8e	Ribosome	2037.46	1443.76	642.448	1402.71	653	Yes
ko:K02996	small subunit ribosomal protein S9	Ribosome	430.267	196.661	1143.64	914.64	177	Yes
ko:K02997	small subunit ribosomal protein S9e	Ribosome	2044.28	992.699	903.624	2342.49	595	Yes
ko:K02998	small subunit ribosomal protein SAe	Ribosome	1954.53	1046.07	802.638	2063.93	586	Yes
ko:K14566	U3 small nucleolar RNA-associated protein 24	Ribosome	421.633	341.014	899.885	730.075	304	No
ko:K00428	cytochrome c peroxidase	ROS homeostasis	321.986	274.774	902.84	587.242	384	No
ko:K17609	nucleoredoxin	ROS homeostasis	589.643	451.445	280.679	621.522	729	No
ko:K07305	peptide-methionine (R)-S-oxide reductase	ROS homeostasis	594.37	178.58	91.8964	68.8969	182	No
ko:K08272	calcium binding protein 39	Signal transduction	358.16	487.558	1283.5	2403.65	190	No
ko:K13412	calcium-dependent protein kinase	Signal transduction	440.68	502.278	476.584	493.091	855	No
ko:K04515	calcium/calmodulin-dependent protein kinase (CaM kinase) II	Signal transduction	55.9534	292.152	595.632	266.064	266	No
ko:K08794	calcium/calmodulin-dependent protein kinase I	Signal transduction	216.088	236.441	323.121	531.613	523	No
ko:K02183	calmodulin	Signal transduction	4844.85	5375.42	3846.2	6544.39	2794	Yes
ko:K04739	cAMP-dependent protein kinase regulator	Signal transduction	194.157	559.768	141.049	450.382	516	No
ko:K07376	cGMP-dependent protein kinase 1	Signal transduction	655.765	405.314	627.447	796.24	809	No
ko:K08819	cyclin-dependent kinase 12/13	Signal transduction	587.158	572.887	1265.98	440.847	269	Yes
ko:K00927	phosphoglycerate kinase	Signal transduction	978.348	642.829	195.597	292.767	649	No
ko:K04345	protein kinase A	Signal transduction	905.923	857.12	1227.53	2396.42	826	No
ko:K18449	prune homolog 2	Signal transduction	327.258	336.996	1016.38	250.522	147	No
ko:K14498	serine/threonine-protein kinase SRK2	Signal transduction	901.526	150.083	1145.06	1423.39	170	No
ko:K14807	ATP-dependent RNA helicase DDX51/DBP6	Transcription and RNA processing	891.65	321.208	241.351	585.335	226	No
ko:K14780	ATP-dependent RNA helicase DHX37/DHR1	Transcription and RNA processing	224.951	458.833	333.751	521.111	168	No
ko:K17679	ATP-dependent RNA helicase MSS116, mitochondrial	Transcription and RNA processing	70.7626	46.267	33.7528	594.837	72	No
ko:K17675	ATP-dependent RNA helicase SUPV3L1/SUV3	Transcription and RNA processing	717.134	502.055	679.191	1294.07	198	No
ko:K12812	ATP-dependent RNA helicase UAP56/SUB2	Transcription and RNA processing	566.854	430.014	197.56	709.92	485	No
ko:K20099	ATP-dependent RNA helicase YTHDC2	Transcription and RNA processing	877.917	316.188	216.13	576.947	203	No
ko:K03010	DNA-directed RNA polymerase II subunit RPB2	Transcription and RNA processing	508.389	452.331	310.185	621.846	319	No
ko:K11592	endoribonuclease Dicer	Transcription and RNA processing	682.001	796.166	200.484	2025.89	204	No
ko:K14753	guanine nucleotide-binding protein subunit beta-2-like 1 protein	Transcription and RNA processing	2680.98	1210.68	1682.75	2209.98	661	No
ko:K09228	KRAB domain-containing zinc finger protein	Transcription and RNA processing	1126.01	324.224	445.918	2774.59	328	No
ko:K05925	mRNA m6A methyltransferase	Transcription and RNA processing	63.0695	62.5198	18.3671	768.19	71	No
ko:K09329	paired mesoderm homeobox protein	Transcription and RNA processing	420.783	474.209	771.353	745.691	168	No
ko:K13199	plasminogen activator inhibitor 1 RNA-binding protein	Transcription and RNA processing	724.524	1790.28	410.758	641.281	218	No
ko:K13126	polyadenylate-binding protein	Transcription and RNA processing	955.392	543.465	319.343	556.522	521	No
ko:K15542	polyadenylation factor subunit 2	Transcription and RNA processing	646.397	421.846	991.121	2047.45	266	No
ko:K12867	pre-mRNA-splicing factor SYF1	Transcription and RNA processing	498.526	261.106	570.275	514.018	225	No
ko:K18749	protein LSM14	Transcription and RNA processing	1436.02	211.66	768.108	1874.58	312	No
ko:K15219	RNA polymerase I-specific transcription initiation factor RRN7	Transcription and RNA processing	355.688	991.728	72.2193	125.172	105	Yes
ko:K06269	serine/threonine-protein phosphatase PP1 catalytic subunit	Transcription and RNA processing	665.123	716.068	454.514	551.084	599	No
ko:K09422	transcription factor MYB, plant	Transcription and RNA processing	1463.81	206.097	355.334	1968.95	293	No
ko:K03124	transcription initiation factor TFIIB	Transcription and RNA processing	709.921	398.609	1465.13	1129.93	249	No
ko:K03132	transcription initiation factor TFIID subunit 7	Transcription and RNA processing	424.202	491.406	789.891	753.606	178	No
ko:K01872	alanyl-tRNA synthetase	Translation	226.855	285.917	214.94	536.631	286	No
ko:K06927	diphthine-ammonia ligase	Translation	555.166	348.849	6211.85	723.679	217	No
ko:K03231	elongation factor 1-alpha	Translation	10694.1	6391.91	5220.31	17186.3	2143	Yes
ko:K03232	elongation factor 1-beta	Translation	539.193	302.302	211.931	558.813	221	No
ko:K03233	elongation factor 1-gamma	Translation	201.467	234.612	155.68	532.801	162	No
ko:K03234	elongation factor 2	Translation	2019.44	1340.03	746.295	1397.17	1004	No
ko:K03235	elongation factor 3	Translation	1632.76	1417.29	542.734	1141.56	1400	No
ko:K07936	GTP-binding nuclear protein Ran	Translation	434.245	342.869	181.207	501.853	323	No
ko:K01875	seryl-tRNA synthetase	Translation	448.42	281.988	229.612	567.453	283	No
ko:K01868	threonyl-tRNA synthetase	Translation	1374.15	1135.87	483.125	952.941	692	No
ko:K03236	translation initiation factor 1A	Translation	124.07	246.156	112.041	1264.94	200	No
ko:K03257	translation initiation factor 4A	Translation	1050.48	729.598	377.028	1010.17	598	No
ko:K03263	translation initiation factor 5A	Translation	1425.18	853.444	561.834	1316.48	562	No
ko:K01866	tyrosyl-tRNA synthetase	Translation	465.368	266.883	306.604	548.088	311	No
ko:K01873	valyl-tRNA synthetase	Translation	594.668	385.209	350.507	1012.61	399	No
ko:K05850	Ca2+ transporting ATPase, plasma membrane	Translocases	321.696	222.061	890.079	285.313	350	No
ko:K01537	Ca2+-transporting ATPase	Translocases	385.108	412.901	1031.37	331.035	636	No
ko:K02132	F-type H+-transporting ATPase subunit alpha	Translocases	760.486	650.447	214.15	917.005	361	No
ko:K02133	F-type H+-transporting ATPase subunit beta	Translocases	1162.84	1288.02	709.348	3020.2	420	No
ko:K02134	F-type H+-transporting ATPase subunit delta	Translocases	361.169	127.606	456.883	577.844	178	No
ko:K02114	F-type H+-transporting ATPase subunit epsilon	Translocases	190.435	548.057	474.947	66.7976	132	No
ko:K02136	F-type H+-transporting ATPase subunit gamma	Translocases	300.215	145.535	133.803	547.084	190	No
ko:K02112	F-type H+/Na+-transporting ATPase subunit beta	Translocases	294.27	581.202	471.81	104.781	160	No
ko:K00323	H+-translocating NAD(P) transhydrogenase	Translocases	456.317	249.334	175.762	529.883	394	No
ko:K01535	H+-transporting ATPase	Translocases	529.207	390.237	585.932	330.838	385	No
ko:K01541	H+/K+-exchanging ATPase	Translocases	283.478	780.753	1747.1	136.006	197	No
ko:K01542	H+/K+-exchanging ATPase alpha polypeptide	Translocases	283.478	780.239	1743.44	136.006	192	No
ko:K01507	inorganic pyrophosphatase	Translocases	2444.92	1287.39	1136.28	3098.02	1592	No
ko:K01544	non-gastric H+/K+-exchanging ATPase	Translocases	291.553	780.239	1747.1	136.006	200	No
ko:K01530	phospholipid-translocating ATPase	Translocases	118.555	284.646	599.379	276.69	392	No
ko:K14802	phospholipid-transporting ATPase	Translocases	190.841	346.257	608.897	278.303	430	No
ko:K01539	sodium/potassium-transporting ATPase subunit alpha	Translocases	567.577	880.25	1910.52	462.226	330	No
ko:K02155	V-type H+-transporting ATPase 16kDa proteolipid subunit c	Translocases	1549.29	1495.55	1394.37	2616.52	747	No
ko:K02154	V-type H+-transporting ATPase subunit a	Translocases	303.08	416.9	515.494	630.874	429	No
ko:K02147	V-type H+-transporting ATPase subunit B	Translocases	220.386	662.362	65.8163	320.656	312	No
ko:K03320	ammonium transporter, Amt family	Transporters	306.655	656.64	159.835	77.2338	467	No
ko:K13749	solute carrier family 24 (sodium/potassium/calcium exchanger), member 1	Transporters	340.549	240.559	701.815	124.086	251	No
ko:K13750	solute carrier family 24 (sodium/potassium/calcium exchanger), member 2	Transporters	345.156	245.297	701.885	138.9	271	No
ko:K05863	solute carrier family 25 (mitochondrial adenine nucleotide translocator), member 4/5/6/31	Transporters	4924.41	1828.41	1140.94	2096.72	798	No
ko:K15102	solute carrier family 25 (mitochondrial phosphate transporter), member 3	Transporters	701.413	515.587	275.936	603.056	393	No
ko:K15276	solute carrier family 35 (adenosine 3'-phospho 5'-phosphosulfate transporter), member B2	Transporters	1574.82	1077.96	1018.83	2369.79	407	No
ko:K15377	solute carrier family 44 (choline transporter-like protein), member 2/4/5	Transporters	501.524	246.786	496.826	537.725	393	No
