# Supplementary material for: Gene expression dynamics of natural assemblages of heterotrophic flagellates during bacterivory
Source: Microbiome. 2023 Jun 15;11:134. doi: 10.1186/s40168-023-01571-5 (PMC10268365; doi:10.1186/s40168-023-01571-5)
Supplement: Supplementary file 4 — Additional file 3: Table S2. Statistical test supporting the selection of candidate genes related to bacterivory. The two first columns show the number of gene expression observations for the 12 heterotrophic and 5 phototrophic species in all possible samples (dots in Fig. 5). For genes with at least 15 observations in the two groups, we performed a randomization test with 10000 permutations to test whether each gene was more expressed in heterotrophs than in phototrophs. In addition, when there was a much larger number of observations in heterotrophs than in phototrophs, the gene was considered to be more expressed in heterotrophs. In this selection, we also included the patterns of overexpression reported in Fig. 3 displayed in the ‘FC > FC(HK)’ column (‘Yes’ represents overexpression in at least 3 out of 4 incubations). The data leading to the negative selection form this list are marked in red. [file 40168_2023_1571_MOESM3_ESM.xlsx]

## Sheet: tableS2
Table S2. Statistic test supporting the selection of candidate genes related to bacterivory. The two first columns show the number of gene expression observations for the 12 heterotrophic and 5 phototrophic species in all possible samples (dots in Fig. 5). For genes with at least 15 observations in the two groups, we performed a randomization test with 10000 permutations to test whether each gene…
Gene	number of observations		p.value	FC > FC(HK)	Good candidate
	Heterotroph	Phototroph
cysteine peptidases	111	38	0	Yes	Yes
serine peptidases	111	38	0.0017	Yes	Yes
GT66	96	38	0.0015	Yes	Yes
GT95	42	16	0.0157	Yes	Yes
V-type H+-transporting ATPase subunit a	96	38	0.0154	Yes	Yes
AA13	89	-	-	Yes	Yes
tripeptidyl-peptidase I	105	6	-	Yes	Yes
GH3	105	10	-	Yes	Yes
carboxypeptidase Z	31	-	-	Yes	Yes
GH20	100	5	-	Yes	Yes
legumain	81	6	-	Yes	Yes
GH18	85	11	-	Yes	Yes
inorganic pyrophosphatase	97	38	0.0225	No	No
GT75	16	11	-	Yes	No
aspartyl peptidases	107	27	0.1635	Yes	No
V-type H+-transporting ATPase 16kDa proteolipid subunit c	81	27	0.2426	Yes	No
V-type H+-transporting ATPase subunit B	50	22	0.0011	No	No
GH7	46	-	-	No	No
CE10	64	-	-	No	No
GH13	39	32	0	No	No
